# Supplementary material for: Determination of a Representative and 3D-Printable Root Canal Geometry for Endodontic Investigations and Pre-Clinical Endodontic Training—An Ex Vivo Study
Source: Dent J (Basel). 2023 May 15;11(5):133. doi: 10.3390/dj11050133 (PMC10217352; doi:10.3390/dj11050133)
Supplement: Supplementary file 1 [file dentistry-11-00133-s001.zip]

Archive with 1 entries (1 files):
- dentistry-2346548-supplementary.stl
